# Supplementary material for: Navigating a Misty Road: Novel Ways to Study the Impact of Cognition on Driving Performance in Multiple Sclerosis
Source: Brain Sci. 2025 Sep 20;15(9):1017. doi: 10.3390/brainsci15091017 (PMC12469141; doi:10.3390/brainsci15091017)
Supplement: Supplementary file 1 [file brainsci-15-01017-s001.zip]

Archive with 1 entries (1 files):
- brainsci-3864217-supplementary.pdf
